# Supplementary material for: Knockout of myoc Provides Evidence for the Role of Myocilin in Zebrafish Sex Determination Associated with Wnt Signalling Downregulation
Source: Biology (Basel). 2021 Jan 30;10(2):98. doi: 10.3390/biology10020098 (PMC7912607; doi:10.3390/biology10020098)
Supplement: Supplementary file 1 [file biology-10-00098-s001.zip]

Archive with 3 entries (3 files):
- Supplementary video S1.mp4
- Supplementary video S2.mp4
- Supplementary_Materials-Biology.pdf
